# Supplementary material for: Classification of melanonychia, Beau’s lines, and nail clubbing based on nail images and transfer learning techniques
Source: PeerJ Comput Sci. 2023 Aug 24;9:e1533. doi: 10.7717/peerj-cs.1533 (PMC10495933; doi:10.7717/peerj-cs.1533)
Supplement: Supplemental Information 1 [file peerj-cs-09-1533-s001.zip]

Archive with 27 entries (24 files):
- Codes and Console Outputs Supplementary Files/
- Codes and Console Outputs Supplementary Files/Code and Console Outputs for VGG16/
- Codes and Console Outputs Supplementary Files/Code and Console Outputs for VGG16/Figure 2023-03-09 143103 (0).png
- Codes and Console Outputs Supplementary Files/Code and Console Outputs for VGG16/Figure 2023-03-09 143103 (1).png
- Codes and Console Outputs Supplementary Files/Code and Console Outputs for VGG16/Figure 2023-03-09 143103 (10).png
- Codes and Console Outputs Supplementary Files/Code and Console Outputs for VGG16/Figure 2023-03-09 143103 (2).png
- Codes and Console Outputs Supplementary Files/Code and Console Outputs for VGG16/Figure 2023-03-09 143103 (3).png
- Codes and Console Outputs Supplementary Files/Code and Console Outputs for VGG16/Figure 2023-03-09 143103 (4).png
- Codes and Console Outputs Supplementary Files/Code and Console Outputs for VGG16/Figure 2023-03-09 143103 (5).png
- Codes and Console Outputs Supplementary Files/Code and Console Outputs for VGG16/Figure 2023-03-09 143103 (6).png
- Codes and Console Outputs Supplementary Files/Code and Console Outputs for VGG16/Figure 2023-03-09 143103 (7).png
- Codes and Console Outputs Supplementary Files/Code and Console Outputs for VGG16/ipythonVGG16Console output.html
- Codes and Console Outputs Supplementary Files/Code and Console Outputs for VGG16/n.v4VGG16.py
- Codes and Console Outputs Supplementary Files/Code and Console Outputs for VGG19/
- Codes and Console Outputs Supplementary Files/Code and Console Outputs for VGG19/Figure 2023-03-09 145153 (0).png
- Codes and Console Outputs Supplementary Files/Code and Console Outputs for VGG19/Figure 2023-03-09 145153 (1).png
- Codes and Console Outputs Supplementary Files/Code and Console Outputs for VGG19/Figure 2023-03-09 145153 (10).png
- Codes and Console Outputs Supplementary Files/Code and Console Outputs for VGG19/Figure 2023-03-09 145153 (2).png
- Codes and Console Outputs Supplementary Files/Code and Console Outputs for VGG19/Figure 2023-03-09 145153 (3).png
- Codes and Console Outputs Supplementary Files/Code and Console Outputs for VGG19/Figure 2023-03-09 145153 (4).png
- Codes and Console Outputs Supplementary Files/Code and Console Outputs for VGG19/Figure 2023-03-09 145153 (5).png
- Codes and Console Outputs Supplementary Files/Code and Console Outputs for VGG19/Figure 2023-03-09 145153 (6).png
- Codes and Console Outputs Supplementary Files/Code and Console Outputs for VGG19/Figure 2023-03-09 145153 (7).png
- Codes and Console Outputs Supplementary Files/Code and Console Outputs for VGG19/Figure 2023-03-09 145153 (8).png
- Codes and Console Outputs Supplementary Files/Code and Console Outputs for VGG19/Figure 2023-03-09 145153 (9).png
- Codes and Console Outputs Supplementary Files/Code and Console Outputs for VGG19/ipythonVGG19Console output.html
- Codes and Console Outputs Supplementary Files/Code and Console Outputs for VGG19/n.v4VGG19.py
