# Supplementary material for: Classification of melanonychia, Beau’s lines, and nail clubbing based on nail images and transfer learning techniques
Source: PeerJ Comput Sci. 2023 Aug 24;9:e1533. doi: 10.7717/peerj-cs.1533 (PMC10495933; doi:10.7717/peerj-cs.1533)
Supplement: Supplemental Information 1 [file peerj-cs-09-1533-s001.zip › Codes and Console Outputs Supplementary Files/Code and Console Outputs for VGG16/n.v4VGG16.py]

# -*- coding: utf-8 -*-
"""
Created on Wed May 11 00:42:05 2022

@author: yeliz.sogukkuyu
"""

import numpy as np
import os
from sklearn.metrics import confusion_matrix
import seaborn as sn; sn.set(font_scale=1.4)
from sklearn.utils import shuffle           
import matplotlib.pyplot as plt             
import cv2                                 
import tensorflow as tf                
from tqdm import tqdm

print("NAILL DISEASESSS : \n ")
class_names = ['beausLine', 'blackLine', 'clubbing']
class_names_label = {class_name:i for i, class_name in enumerate(class_names)}

nb_classes = len(class_names)

IMAGE_SIZE = (150, 150)

def load_data():
    """
        Load the data:
            - 14,034 images to train the network.
            - 3,000 images to evaluate how accurately the network learned to classify images.
    """
    
    datasets = ['nailDiseases/input2/train', 'nailDiseases/input2/test']
    output = []
    
    # Iterate through training and test sets
    for dataset in datasets:
        
        images = []
        labels = []
        
        print("Loading {}".format(dataset))
        
        # Iterate through each folder corresponding to a category
        for folder in os.listdir(dataset):
            label = class_names_label[folder]
            
            # Iterate through each image in our folder
            for file in tqdm(os.listdir(os.path.join(dataset, folder))):
                
                # Get the path name of the image
                img_path = os.path.join(os.path.join(dataset, folder), file)
                
                # Open and resize the img
                image = cv2.imread(img_path)
                image = cv2.cvtColor(image, cv2.COLOR_BGR2RGB)
                image = cv2.resize(image, IMAGE_SIZE) 
                
                # Append the image and its corresponding label to the output
                images.append(image)
                labels.append(label)
                
        images = np.array(images, dtype = 'float32')
        labels = np.array(labels, dtype = 'int32')   
        
        output.append((images, labels))

    return output

(train_images, train_labels), (test_images, test_labels) = load_data()
train_images, train_labels = shuffle(train_images, train_labels, random_state=25)


# Let's explore the dataset
# We can ask ourselves:

# How many training and testing examples do we have ?
# What is the size of the images ?
# What is the proportion of each observed category ?


n_train = train_labels.shape[0]
n_test = test_labels.shape[0]

print ("Number of training examples: {}".format(n_train))
print ("Number of testing examples: {}".format(n_test))
print ("Each image is of size: {}".format(IMAGE_SIZE))

import pandas as pd

_, train_counts = np.unique(train_labels, return_counts=True)
_, test_counts = np.unique(test_labels, return_counts=True)
pd.DataFrame({'train': train_counts,
                    'test': test_counts}, 
             index=class_names
            ).plot.bar()
plt.show()

plt.pie(train_counts,
        explode=(0, 0, 0) , 
        labels=class_names,
        autopct='%1.1f%%')
plt.axis('equal')
plt.title('Proportion of each observed category')
plt.show()

train_images = train_images / 255.0 
test_images = test_images / 255.0


# Visualize the data
# We can display a random image from the training set.

def display_random_image(class_names, images, labels):
    """
        Display a random image from the images array and its correspond label from the labels array.
    """
    
    index = np.random.randint(images.shape[0])
    plt.figure()
    plt.imshow(images[index])
    plt.xticks([])
    plt.yticks([])
    plt.grid(False)
    plt.title('Image #{} : '.format(index) + class_names[labels[index]])
    plt.show()
    
    
display_random_image(class_names, train_images, train_labels)   

def display_examples(class_names, images, labels):
    """
        Display 25 images from the images array with its corresponding labels
    """
    
    fig = plt.figure(figsize=(10,10))
    fig.suptitle("Some examples of images of the dataset", fontsize=16)
    for i in range(15):
        plt.subplot(5,5,i+1)
        plt.xticks([])
        plt.yticks([])
        plt.grid(False)
        plt.imshow(images[i], cmap=plt.cm.binary)
        plt.xlabel(class_names[labels[i]])
    plt.show()
    
display_examples(class_names, train_images, train_labels)  

model = tf.keras.Sequential([
    tf.keras.layers.Conv2D(32, (3, 3), activation = 'relu', input_shape = (150, 150, 3)), 
    tf.keras.layers.MaxPooling2D(2,2),
    tf.keras.layers.Conv2D(32, (3, 3), activation = 'relu'),
    tf.keras.layers.MaxPooling2D(2,2),
    tf.keras.layers.Flatten(),
    tf.keras.layers.Dense(128, activation=tf.nn.relu),
    tf.keras.layers.Dense(3, activation=tf.nn.softmax)
])

model.compile(optimizer = 'adam', loss = 'sparse_categorical_crossentropy', metrics=['acc'])  
    
history = model.fit(train_images, train_labels, batch_size=128, epochs=20, validation_split = 0.2)    
    
def plot_accuracy_loss(history):
    """
        Plot the accuracy and the loss during the training of the nn.
    """
    fig = plt.figure(figsize=(10,5))

    # Plot accuracy
    plt.subplot(221)
    plt.plot(history.history['acc'],'bo--', label = "acc")
    plt.plot(history.history['val_acc'], 'ro--', label = "val_acc")
    plt.title("train_acc vs val_acc")
    plt.ylabel("accuracy")
    plt.xlabel("epochs")
    plt.legend()

    # Plot loss function
    plt.subplot(222)
    plt.plot(history.history['loss'],'bo--', label = "loss")
    plt.plot(history.history['val_loss'], 'ro--', label = "val_loss")
    plt.title("train_loss vs val_loss")
    plt.ylabel("loss")
    plt.xlabel("epochs")

    plt.legend()
    plt.show()   
    
plot_accuracy_loss(history)  
test_loss = model.evaluate(test_images, test_labels) 
predictions = model.predict(test_images)     # Vector of probabilities
pred_labels = np.argmax(predictions, axis = 1) # We take the highest probability

display_random_image(class_names, test_images, pred_labels) 
# def print_mislabeled_images(class_names, test_images, test_labels, pred_labels):
#     """
#         Print 25 examples of mislabeled images by the classifier, e.g when test_labels != pred_labels
#     """
#     BOO = (test_labels == pred_labels)
#     mislabeled_indices = np.where(BOO == 0)
#     mislabeled_images = test_images[mislabeled_indices]
#     mislabeled_labels = pred_labels[mislabeled_indices]

#     title = "Some examples of mislabeled images by the classifier:"
#     display_examples(class_names,  mislabeled_images, mislabeled_labels)
    
# print_mislabeled_images(class_names, test_images, test_labels, pred_labels)    
    
CM = confusion_matrix(test_labels, pred_labels)
ax = plt.axes()
sn.heatmap(CM, annot=True, 
            annot_kws={"size": 10}, 
            xticklabels=class_names, 
            yticklabels=class_names, ax = ax)
ax.set_title('Confusion matrix')
plt.show()  


### Figures-----

from keras.applications.vgg16 import VGG16
from keras.preprocessing import image
from keras.applications.vgg16 import preprocess_input

model = VGG16(weights='imagenet', include_top=False)


train_features = model.predict(train_images)
test_features = model.predict(test_images)
n_train, x, y, z = train_features.shape
n_test, x, y, z = test_features.shape
numFeatures = x * y * z
from sklearn import decomposition

pca = decomposition.PCA(n_components = 2)

X = train_features.reshape((n_train, x*y*z))
pca.fit(X)

C = pca.transform(X) # Représentation des individus dans les nouveaux axe
C1 = C[:,0]
C2 = C[:,1]

### Figures

plt.subplots(figsize=(10,10))

for i, class_name in enumerate(class_names):
    plt.scatter(C1[train_labels == i][:1000], C2[train_labels == i][:1000], label = class_name, alpha=0.4)
plt.legend()
plt.title("PCA Projection")
plt.show()
model2 = tf.keras.Sequential([
    tf.keras.layers.Flatten(input_shape = (x, y, z)),
    tf.keras.layers.Dense(50, activation=tf.nn.relu),
    tf.keras.layers.Dense(3, activation=tf.nn.softmax)
])

model2.compile(optimizer = 'adam', loss = 'sparse_categorical_crossentropy', metrics=['acc'])

history2 = model2.fit(train_features, train_labels, batch_size=128, epochs=30, validation_split = 0.2)
plot_accuracy_loss(history)
test_loss = model2.evaluate(test_features, test_labels)


# /*Ensemble Neural Networks*/
np.random.seed(seed=1997)
# Number of estimators
n_estimators = 10
# Proporition of samples to use to train each training
max_samples = 0.8

max_samples *= n_train
max_samples = int(max_samples)

models = list()
random = np.random.randint(50, 100, size = n_estimators)

for i in range(n_estimators):
    
    # Model
    model = tf.keras.Sequential([ tf.keras.layers.Flatten(input_shape = (x, y, z)),
                                # One layer with random size
                                    tf.keras.layers.Dense(random[i], activation=tf.nn.relu),
                                    tf.keras.layers.Dense(3, activation=tf.nn.softmax)
                                ])
    
    model.compile(optimizer = 'adam', loss = 'sparse_categorical_crossentropy', metrics=['accuracy'])
    
    # Store model
    models.append(model)
    
histories = []

for i in range(n_estimators):
    # Train each model on a bag of the training data
    train_idx = np.random.choice(len(train_features), size = max_samples)
    histories.append(models[i].fit(train_features[train_idx], train_labels[train_idx], batch_size=128, epochs=30, validation_split = 0.1))

# predictions = []
# for i in range(n_estimators):
#     predictions.append(models[i].predict(test_features))
    
# predictions = np.array(predictions)
# predictions = predictions.sum(axis = 0)
# pred_labels = predictions.argmax(axis=1)

from sklearn.metrics import accuracy_score
print("Accuracy : {}".format(accuracy_score(test_labels, pred_labels)))


# Fine Tuning VGG ImageNet
from keras.models import Model

model = VGG16(weights='imagenet', include_top=False)
model = Model(inputs=model.inputs, outputs=model.layers[-5].output)
train_features = model.predict(train_images)
test_features = model.predict(test_images)

from keras.layers import Input, Dense, Conv2D, Activation , MaxPooling2D, Flatten

model2 = VGG16(weights='imagenet', include_top=False)

input_shape = model2.layers[-4].get_input_shape_at(0) # get the input shape of desired layer
layer_input = Input(shape = (9, 9, 512)) # a new input tensor to be able to feed the desired layer
# https://stackoverflow.com/questions/52800025/keras-give-input-to-intermediate-layer-and-get-final-output

x = layer_input
for layer in model2.layers[-4::1]:
    x = layer(x)
    
x = Conv2D(64, (3, 3), activation='relu')(x)
x = MaxPooling2D(pool_size=(2, 2))(x)
x = Flatten()(x)
x = Dense(100,activation='relu')(x)
x = Dense(3,activation='softmax')(x)
from tensorflow.keras.utils import plot_model
print("vgg16")
plot_model(
    model2, dpi=60,
    show_shapes=True
)


# create the model
new_model = Model(layer_input, x)
new_model.compile(optimizer = 'adam', loss = 'sparse_categorical_crossentropy', metrics=['acc'])
new_model.summary()
history3 = new_model.fit(train_features, train_labels, batch_size=128, epochs=30, validation_split = 0.2)
plot_accuracy_loss(history3)

print("new model")
plot_model(
    new_model, dpi=60,
    show_shapes=True
)

print("Fine Tuning Accuracy : \n ")
print("Accuracy : {}".format(accuracy_score(test_labels, pred_labels)))
plot_accuracy_loss(history3)
test_loss = new_model.evaluate(test_features, test_labels)

from sklearn import metrics
from sklearn.model_selection import cross_val_score

def cross_val(model):
    pred = cross_val_score(model, train_features, train_labels)
    return pred.mean()

def print_evaluate(true, predicted):  
    mae = metrics.mean_absolute_error(test_labels, pred_labels)
    mse = metrics.mean_squared_error(test_labels, pred_labels)
    rmse = np.sqrt(metrics.mean_squared_error(test_labels, pred_labels))
    r2_square = metrics.r2_score(test_labels, pred_labels)
    Accuracy= metrics.accuracy_score(test_labels,pred_labels)

    print('MAE:', mae)
    print('MSE:', mse)
    print('RMSE:', rmse)
    print('R2 Square', r2_square)
    print('Accuracy', Accuracy)
    
print('__________________________________')
    
def evaluate(true, predicted):
    mae = metrics.mean_absolute_error(test_labels, predicted)
    mse = metrics.mean_squared_error(test_labels, predicted)
    rmse = np.sqrt(metrics.mean_squared_error(test_labels, predicted))
    r2_square = metrics.r2_score(test_labels, predicted)
    Accuracy= metrics.accuracy_score(test_labels,predicted)

    return mae, mse, rmse, r2_square, Accuracy   


results_df = pd.DataFrame(data=[["VGG16 Fine Tuning", *evaluate(test_labels, pred_labels) ]], 
                          columns=['Model', 'MAE', 'MSE', 'RMSE', 'R2 Square','Accuracy'])
print('VGG16 Fine Tuning" :\n_____________________________________')
print(results_df)
